# Supplementary material for: Trends and hotspots in research related to tumor immune escape: bibliometric analysis and future perspectives
Source: Front Immunol. 2025 Aug 28;16:1604216. doi: 10.3389/fimmu.2025.1604216 (PMC12423061; doi:10.3389/fimmu.2025.1604216)
Supplement: Supplementary file 1 [file DataSheet1.zip]

Archive with 9 entries (8 files):
- supplementary/
- supplementary/Figure 10(E).jpg
- supplementary/Figure 10D.jpg
- supplementary/Table 2.xlsx
- supplementary/Table 3.xlsx
- supplementary/Table 4.xlsx
- supplementary/Table 5.xlsx
- supplementary/Table 6.xlsx
- supplementary/Tble 1.xlsx
