# Supplementary material for: Trends and hotspots in research related to tumor immune escape: bibliometric analysis and future perspectives
Source: Front Immunol. 2025 Aug 28;16:1604216. doi: 10.3389/fimmu.2025.1604216 (PMC12423061; doi:10.3389/fimmu.2025.1604216)
Supplement: Supplementary file 1 [file DataSheet1.zip › supplementary/Table 2.xlsx]

## Sheet: Sheet1
Rank	Institution	NP	Centrality	Country
1	Sun Yat Sen University	72	0.09	China
2	Chinese Academy of Sciences	69	0.05	China
3	Central South University	55	0.04	China
4	Shanghai Jiao Tong University	55	0.02	China
5	Chinese Academy of Medical Sciences - Peking Union Medical College	54	0	China
6	Fudan University	48	0.02	China
7	Zhejiang University	46	0.09	China
8	University of Texas System	45	0.11	USA
9	Institut National de la Sante et de la Recherche Medicale (Inserm)	44	0.07	France
10	Huazhong University of Science & Technology	40	0.06	China
11	Helmholtz Association	38	0.05	Germany
12	Nanjing Medical University	36	0.01	China
13	University of California System	35	0.04	USA
14	Southern Medical University - China	34	0.01	China
15	Harvard University	33	0.01	USA
