# Supplementary material for: Trends and hotspots in research related to tumor immune escape: bibliometric analysis and future perspectives
Source: Front Immunol. 2025 Aug 28;16:1604216. doi: 10.3389/fimmu.2025.1604216 (PMC12423061; doi:10.3389/fimmu.2025.1604216)
Supplement: Supplementary file 1 [file DataSheet1.zip › supplementary/Table 3.xlsx]

## Sheet: Sheet1
Rank	Journal	h_index	NP	TC	AC	2024 JCI Division	IF
							-2024
1	FRONTIERS IN IMMUNOLOGY	36	126	4034	32	Q1	5.7
2	CANCERS	23	54	1508	27	Q2	4.5
3	CANCER RESEARCH	22	31	3321	107	Q1	12.5
4	ONCOIMMUNOLOGY	22	30	1484	49	Q1	6.5
5	FRONTIERS IN ONCOLOGY	19	54	1792	33	Q2	3.5
6	PLOS ONE	19	23	1893	82	Q1	2.9
7	CANCER IMMUNOLOGY RESEARCH	18	20	1267	63	Q1	8.9
8	JOURNAL FOR IMMUNOTHERAPY OF CANCER	18	33	1259	38	Q1	10.3
9	INTERNATIONAL JOURNAL OF MOLECULAR SCIENCES	16	34	781	22	Q2	4.9
10	JOURNAL OF IMMUNOLOGY	16	19	1981	104	Q2	3.6
