# Supplementary material for: Trends and hotspots in research related to tumor immune escape: bibliometric analysis and future perspectives
Source: Front Immunol. 2025 Aug 28;16:1604216. doi: 10.3389/fimmu.2025.1604216 (PMC12423061; doi:10.3389/fimmu.2025.1604216)
Supplement: Supplementary file 1 [file DataSheet1.zip › supplementary/Table 4.xlsx]

## Sheet: Sheet1
Rank	Author	h_index	NP	TC	PY_start
1	CAO XUETAO	9	11	1737	2009
2	LIU KEBIN	9	10	558	2016
3	RABINOVICH GABRIEL A.	9	11	590	2009
4	ELKORD EYAD	8	9	1049	2016
5	GUO WEI	8	10	680	2017
6	KOCH JOACHIM	8	8	403	2010
7	KOEHL ULRIKE	8	8	438	2010
8	LI WEI	8	9	342	2010
9	LI YONG	8	8	1609	2018
10	LU CHUNWAN	8	10	540	2016
