# Supplementary material for: Trends and hotspots in research related to tumor immune escape: bibliometric analysis and future perspectives
Source: Front Immunol. 2025 Aug 28;16:1604216. doi: 10.3389/fimmu.2025.1604216 (PMC12423061; doi:10.3389/fimmu.2025.1604216)
Supplement: Supplementary file 1 [file DataSheet1.zip › supplementary/Table 5.xlsx]

## Sheet: Sheet1
Rank	Title	First author	Journal	Type	Year	Total Citations
1	Signatures of T cell dysfunction and exclusion predict cancer immunotherapy response	Jiang P	Nature Medicine	Article	2018	3151
2	PD-1 blockade with nivolumab in relapsed or refractory Hodgkin's lymphoma	Ansell SM	New England Journal of Medicine	Article	2015	2834
3	Transforming Growth Factor-β Signaling in Immunity and Cancer	Batlle E	Immunity	Review	2019	1499
4	Targeting CXCL12 from FAP-expressing carcinoma-associated fibroblasts synergizes with anti–PD-L1 immunotherapy in pancreatic cancer	Feig C	Proceedings of The National Academy of Sciences of The United States of America	Article	2013	1481
5	LDHA-Associated Lactic Acid Production Blunts Tumor Immunosurveillance by T and NK Cells	Brand A	Cell Metabolism	Article	2016	1256
6	PD-1 and PD-L1 Checkpoint Signaling Inhibition for Cancer Immunotherapy: Mechanism, Combinations, and Clinical Outcome	Alsaab HO	Frontiers in Pharmacology	Review	2017	1237
7	Increased circulating myeloid-derived suppressor cells correlate with clinical cancer stage, metastatic tumor burden, and doxorubicin–cyclophosphamide chemotherapy	Diaz-Montero CM	Cancer Immunology, Immunotherapy	Article	2009	993
8	Role of the tumor microenvironment in PD-L1/PD-1-mediated tumor immune escape	Jiang XJ	Molecular Cancer	Review	2019	974
9	T-Cell Transfer Therapy Targeting Mutant KRAS in Cancer	Tran E	New England Journal of Medicine	Article	2016	966
10	Immune checkpoint blockade therapy for cancer: An overview of FDA-approved immune checkpoint inhibitors	Hargadon KM	International Immunopharmacology	Review	2018	872
