# Supplementary material for: Trends and hotspots in research related to tumor immune escape: bibliometric analysis and future perspectives
Source: Front Immunol. 2025 Aug 28;16:1604216. doi: 10.3389/fimmu.2025.1604216 (PMC12423061; doi:10.3389/fimmu.2025.1604216)
Supplement: Supplementary file 1 [file DataSheet1.zip › supplementary/Table 6.xlsx]

## Sheet: Sheet1
Category	Molecule/Cell	Definition	Mechanism of Action
Immune Checkpoints	PD-L1	Transmembrane immunosuppressive protein	Binds PD-1 on T cells to inhibit activation and cytokine production
	CTLA-4	T-cell surface receptor	Competes with CD28 for B7 ligands on APCs, blocking co-stimulatory signals
Antigen Presentation	HLA-I	Major histocompatibility complex class I	Presents tumor antigens to CD8+ T cells; frequent allelic loss in tumors
	B2M	β2-microglobulin subunit	Essential for MHC-I complex stability; mutations cause antigen presentation failure
	TAP1/2	Transporter associated with antigen processing	Transports antigen peptides to ER for MHC-I loading; often downregulated in tumors
Suppressive Cytokines	TGF-β	Pleiotropic immunosuppressive cytokine	Induces Treg differentiation; blocks CD8+ T-cell proliferation; disrupts ribosomal P-stalk formation
	IL-10	Anti-inflammatory cytokine	Inhibits dendritic cell maturation; promotes M2 macrophage polarization; downregulates TAP1
Metabolic Regulators	IDO1	Tryptophan-catabolizing enzyme	Depletes tryptophan to induce T-cell anergy; generates kynurenine to activate Tregs
	CD73	Ecto-5'-nucleotidase	Converts AMP to adenosine, which binds A2AR on T cells to suppress activation
TME Suppressive Cells	Tregs	Regulatory T cells (CD4+CD25+FoxP3+)	Express CTLA-4 to deplete CD80/86 on DCs; secrete IL-10/TGF-β; directly kill CD8+ T cells via granzyme B
	M2 Macrophages	Alternatively activated macrophages	Secrete arginase-1 to deplete arginine (essential for T cells); produce VEGF for angiogenesis; express PD-L1
	CAFs	Cancer-associated fibroblasts	Secrete CXCL12 to block T-cell infiltration; produce TGF-β to induce T-cell exhaustion; create physical barriers
