# Supplementary material for: Trends and hotspots in research related to tumor immune escape: bibliometric analysis and future perspectives
Source: Front Immunol. 2025 Aug 28;16:1604216. doi: 10.3389/fimmu.2025.1604216 (PMC12423061; doi:10.3389/fimmu.2025.1604216)
Supplement: Supplementary file 1 [file DataSheet1.zip › supplementary/Tble 1.xlsx]

## Sheet: Sheet1
Rank	Country	Articles	SCP	MCP	MCP %	Country	TC	AC
		n（%）
1	CHINA	958（52.1%）	832	126	13.2	CHINA	28142	29.4
2	USA	281（15.3%）	203	78	27.8	USA	28052	99.8
3	GERMANY	114（6.2%）	83	31	27.2	GERMANY	6284	55.1
4	ITALY	79（4.3%）	62	17	21.5	ITALY	3270	41.4
5	FRANCE	44（2.4%）	25	19	43.2	UNITED KINGDOM	3013	131
6	JAPAN	38（2.1%）	34	4	10.5	SPAIN	2154	107.7
7	NETHERLANDS	32（1.7%）	21	11	34.4	NETHERLANDS	1842	57.6
8	KOREA	25（1.4%）	21	4	16	FRANCE	1783	40.5
9	UNITED KINGDOM	23（1.3%）	7	16	69.6	CANADA	1647	109.8
10	IRAN	20（1.1%）	13	7	35	JAPAN	1631	42.9
